# Supplementary material for: Arbovirus Transmission in Australia from 2002 to 2017
Source: Biology (Basel). 2024 Jul 15;13(7):524. doi: 10.3390/biology13070524 (PMC11273437; doi:10.3390/biology13070524)
Supplement: Supplementary file 1 [file biology-13-00524-s001.zip]

Archive with 4 entries (4 files):
- Revision Supl Mat/Figure S3 - correlation analysis.jpg
- Revision Supl Mat/FigureS2 seasonality decomposition.jpg
- Revision Supl Mat/Supplementary Materials Doc S2 - Cluster analyses.pdf
- Revision Supl Mat/Supplementary Materials Figure S1 - Arboviruses distribution.pdf
